# Supplementary material for: Optical-resolution parallel ultraviolet photoacoustic microscopy for slide-free histology
Source: Sci Adv. 2024 Dec 11;10(50):eado0518. doi: 10.1126/sciadv.ado0518 (PMC11633733; doi:10.1126/sciadv.ado0518)
Supplement: Supplementary file 2 — Movies S1 to S3 [file sciadv.ado0518_movies_s1_to_s3.zip]

Archive with 3 entries (3 files):
- ado0518_movie_s1.mp4
- ado0518_movie_s2.mp4
- ado0518_movie_s3.mp4
